# Supplementary material for: Myricetin alleviated hydrogen peroxide-induced cellular senescence of nucleus pulposus cell through regulating SERPINE1
Source: J Orthop Surg Res. 2023 Feb 27;18:143. doi: 10.1186/s13018-022-03463-0 (PMC9969624; doi:10.1186/s13018-022-03463-0)
Supplement: Supplementary file 1 — Additional file 1. Table S1: Primer sequences used for qPCR. [file 13018_2022_3463_MOESM1_ESM.xlsx]

## Sheet: Sheet1
Table S1 Primer sequences used for qPCR
genes	forward (5'→3')	reverse (5'→3')
EDNRB	GCAAACCGCAGAGATAATGACG	GGACACAACCGTGTTGATGTATT
SERPINE1	ACCGCAACGTGGTTTTCTCA	TTGAATCCCATAGCTGCTTGAAT
BCL6	GGAGTCGAGACATCTTGACTGA	ATGAGGACCGTTTTATGGGCT
VCAM1	GGGAAGATGGTCGTGATCCTT	TCTGGGGTGGTCTCGATTTTA
NFE2L2	TCAGCGACGGAAAGAGTATGA	CCACTGGTTTCTGACTGGATGT
GAPDH	GGAGCGAGATCCCTCCAAAAT	GGCTGTTGTCATACTTCTCATGG
