# Supplementary material for: Myricetin alleviated hydrogen peroxide-induced cellular senescence of nucleus pulposus cell through regulating SERPINE1
Source: J Orthop Surg Res. 2023 Feb 27;18:143. doi: 10.1186/s13018-022-03463-0 (PMC9969624; doi:10.1186/s13018-022-03463-0)
Supplement: Supplementary file 2 — Additional file 2. Table S2: Fold change of all 421 DEGs. [file 13018_2022_3463_MOESM2_ESM.xlsx]

## Sheet: Sheet1
Table S2 Fold change of all 421 DEGs
gene id	gene name	log2FC	log2FC abs	FC abs	Pvalue	Qvalue	updown
ENSG00000254692	AL136295.1	Inf	#VALUE!	#VALUE!	2.04232e-79	5.8447e-75	UP
ENSG00000188223	AD000671.1	Inf	#VALUE!	#VALUE!	9.59212e-13	2.66512e-10	UP
ENSG00000257622	AL512356.1	Inf	#VALUE!	#VALUE!	0.000319174	0.0100818	UP
ENSG00000198211	AC092143.1	#NAME?	#NAME?	#NAME?	5.59385e-06	0.000347256	DOWN
ENSG00000256100	AP000721.1	#NAME?	#NAME?	#NAME?	0.000157931	0.00577963	DOWN
ENSG00000236762	RPL19P16	#NAME?	#NAME?	#NAME?	0.000836635	0.021095	DOWN
ENSG00000173930	SLCO4C1	5.74295	5.74295	53.5552	1.11162e-20	9.94137e-18	UP
ENSG00000151365	THRSP	5.64123	5.64123	49.909	3.07791e-14	9.78706e-12	UP
ENSG00000268412	TRMT112P6	5.30259	5.30259	39.4673	7.73348e-07	6.16481e-05	UP
ENSG00000226428	RPL15P13	5.1301	5.1301	35.0198	1.35548e-07	1.33763e-05	UP
ENSG00000257390	AC023055.1	-4.54251	4.54251	23.304	0.00030294	0.00966502	DOWN
ENSG00000260537	AC012184.2	-4.39149	4.39149	20.9879	1.14924e-49	1.09629e-45	DOWN
ENSG00000240764	PCDHGC5	4.33846	4.33846	20.2304	2.70672e-43	1.29102e-39	UP
ENSG00000203565	AL450313.1	4.32213	4.32213	20.0028	4.19188e-27	6.66462e-24	UP
ENSG00000164188	RANBP3L	4.20564	4.20564	18.4511	9.97028e-79	1.42665e-74	UP
ENSG00000263244	AC087190.3	4.11618	4.11618	17.3417	3.04234e-05	0.00141801	UP
ENSG00000104267	CA2	-4.03585	4.03585	16.4026	4.15076e-19	2.76248e-16	DOWN
ENSG00000258210	AC144548.1	-3.91226	3.91226	15.0559	1.26024e-05	0.000682923	DOWN
ENSG00000107242	PIP5K1B	3.72671	3.72671	13.2389	7.24719e-20	5.31795e-17	UP
ENSG00000254221	PCDHGB1	-3.50632	3.50632	11.3634	2.92597e-05	0.00137723	DOWN
ENSG00000066230	SLC9A3	3.40695	3.40695	10.607	1.03054e-21	9.51353e-19	UP
ENSG00000284118	MIR4707	-3.36332	3.36332	10.2911	0.000725164	0.0191058	DOWN
ENSG00000170961	HAS2	-3.35039	3.35039	10.1992	3.62165e-17	1.75669e-14	DOWN
ENSG00000288674	AL391628.1	3.30658	3.30658	9.89421	0.00117571	0.0276607	UP
ENSG00000265972	TXNIP	-3.26992	3.26992	9.64591	4.39454e-48	3.14408e-44	DOWN
ENSG00000163735	CXCL5	-3.18078	3.18078	9.06798	1.82536e-10	3.39209e-08	DOWN
ENSG00000253731	PCDHGA6	3.17069	3.17069	9.00477	0.000196898	0.00694801	UP
ENSG00000197632	SERPINB2	-3.13	3.13	8.75436	1.52348e-24	1.81662e-21	DOWN
ENSG00000184961	RPL7AP49	2.90474	2.90474	7.48881	0.00133358	0.0302892	UP
ENSG00000049540	ELN	-2.86055	2.86055	7.26295	5.23495e-38	1.87267e-34	DOWN
ENSG00000262209	PCDHGB3	-2.83672	2.83672	7.14392	0.001326	0.0301775	DOWN
ENSG00000134533	RERG	2.76891	2.76891	6.81591	1.86037e-17	9.68e-15	UP
ENSG00000137331	IER3	2.72254	2.72254	6.60035	3.81456e-18	2.1833e-15	UP
ENSG00000198691	ABCA4	2.66985	2.66985	6.36363	1.30988e-16	6.04614e-14	UP
ENSG00000226549	SCDP1	2.65604	2.65604	6.303	0.000217951	0.00757876	UP
ENSG00000099194	SCD	2.63884	2.63884	6.22832	3.37291e-46	1.93052e-42	UP
ENSG00000204335	SP5	2.63587	2.63587	6.2155	3.13125e-12	8.07298e-10	UP
ENSG00000266933	AC005775.1	2.6276	2.6276	6.17997	1.0381e-09	1.65968e-07	UP
ENSG00000240476	LINC00973	-2.60083	2.60083	6.06637	3.17061e-08	3.765e-06	DOWN
ENSG00000164776	PHKG1	2.55473	2.55473	5.87559	9.97951e-11	1.95612e-08	UP
ENSG00000172780	RAB43	2.53322	2.53322	5.78861	2.36737e-28	3.98527e-25	UP
ENSG00000126861	OMG	2.51647	2.51647	5.72181	8.7871e-16	3.39823e-13	UP
ENSG00000270181	BIVM-ERCC5	-2.47737	2.47737	5.56882	0.000144846	0.00540445	DOWN
ENSG00000263155	MYZAP	2.47469	2.47469	5.55849	1.71143e-11	3.91821e-09	UP
ENSG00000163884	KLF15	2.45506	2.45506	5.48338	1.3955e-09	2.15873e-07	UP
ENSG00000169429	CXCL8	-2.43521	2.43521	5.40842	2.94425e-12	7.73014e-10	DOWN
ENSG00000169174	PCSK9	2.42077	2.42077	5.35458	1.63581e-18	1.01769e-15	UP
ENSG00000171017	LRRC8E	2.41125	2.41125	5.31936	2.36621e-17	1.18801e-14	UP
ENSG00000198816	ZNF358	2.35663	2.35663	5.12172	1.29646e-23	1.32507e-20	UP
ENSG00000188613	NANOS1	2.33766	2.33766	5.05482	3.70579e-22	3.53508e-19	UP
ENSG00000166924	NYAP1	2.28946	2.28946	4.88874	1.6803e-31	3.43477e-28	UP
ENSG00000124875	CXCL6	-2.28697	2.28697	4.88031	9.95403e-19	6.47419e-16	DOWN
ENSG00000196616	ADH1B	2.28135	2.28135	4.86133	2.58738e-10	4.5991e-08	UP
ENSG00000250021	ARPIN-AP3S2	-2.24522	2.24522	4.74109	0.000129851	0.00498134	DOWN
ENSG00000183691	NOG	2.21918	2.21918	4.6563	8.16756e-10	1.32806e-07	UP
ENSG00000106351	AGFG2	2.21649	2.21649	4.6476	9.11507e-35	2.60855e-31	UP
ENSG00000134824	FADS2	2.20562	2.20562	4.61273	1.80642e-25	2.46172e-22	UP
ENSG00000187134	AKR1C1	2.20173	2.20173	4.6003	4.32117e-34	1.12421e-30	UP
ENSG00000169710	FASN	2.19877	2.19877	4.59086	1.23846e-39	5.06316e-36	UP
ENSG00000078401	EDN1	-2.17688	2.17688	4.52174	1.92188e-06	0.000136478	DOWN
ENSG00000123416	TUBA1B	-2.15403	2.15403	4.45069	6.66271e-36	2.11859e-32	DOWN
ENSG00000136160	EDNRB	2.14888	2.14888	4.43484	9.70625e-16	3.60745e-13	UP
ENSG00000241644	INMT	2.12968	2.12968	4.3762	2.96105e-05	0.00139145	UP
ENSG00000029559	IBSP	-2.12404	2.12404	4.35914	0.000155395	0.0057014	DOWN
ENSG00000167244	IGF2	2.08788	2.08788	4.25122	9.42071e-29	1.68501e-25	UP
ENSG00000163394	CCKAR	-2.07159	2.07159	4.2035	3.34891e-08	3.9603e-06	DOWN
ENSG00000149485	FADS1	2.04334	2.04334	4.12198	1.63637e-32	3.90247e-29	UP
ENSG00000253953	PCDHGB4	2.0293	2.0293	4.08208	0.00161597	0.0347893	UP
ENSG00000106366	SERPINE1	-2.01049	2.01049	4.0292	1.53429e-31	3.37756e-28	DOWN
ENSG00000125968	ID1	-1.99259	1.99259	3.9795	3.39131e-25	4.41147e-22	DOWN
ENSG00000080573	COL5A3	-1.98409	1.98409	3.95612	3.61447e-12	9.23563e-10	DOWN
ENSG00000140416	TPM1	-1.97125	1.97125	3.92106	6.91667e-24	7.61313e-21	DOWN
ENSG00000176020	AMIGO3	-1.9526	1.9526	3.87071	5.88139e-05	0.00253103	DOWN
ENSG00000007944	MYLIP	1.91928	1.91928	3.78234	3.02284e-16	1.23849e-13	UP
ENSG00000154721	JAM2	1.91834	1.91834	3.77989	2.37292e-20	1.83536e-17	UP
ENSG00000268941	LINC01711	-1.9173	1.9173	3.77717	4.18182e-05	0.0018641	DOWN
ENSG00000113361	CDH6	-1.90452	1.90452	3.74385	3.82812e-13	1.14118e-10	DOWN
ENSG00000151632	AKR1C2	1.89873	1.89873	3.72885	3.87945e-30	7.40148e-27	UP
ENSG00000055813	CCDC85A	1.89298	1.89298	3.71402	5.69755e-06	0.000352156	UP
ENSG00000105664	COMP	-1.88125	1.88125	3.68394	8.39444e-11	1.66828e-08	DOWN
ENSG00000163590	PPM1L	1.83968	1.83968	3.57932	1.90645e-20	1.51552e-17	UP
ENSG00000152049	KCNE4	1.8393	1.8393	3.57836	1.28535e-23	1.32507e-20	UP
ENSG00000135686	KLHL36	1.83838	1.83838	3.57609	5.95518e-23	5.87674e-20	UP
ENSG00000126803	HSPA2	1.81597	1.81597	3.52097	3.7119e-19	2.56724e-16	UP
ENSG00000168685	IL7R	-1.81393	1.81393	3.516	2.55526e-15	8.91785e-13	DOWN
ENSG00000198959	TGM2	-1.8064	1.8064	3.49769	9.44833e-25	1.17562e-21	DOWN
ENSG00000186377	CYP4X1	1.80585	1.80585	3.49634	5.90421e-05	0.00253704	UP
ENSG00000221852	KRTAP1-5	-1.80139	1.80139	3.48557	4.71434e-20	3.55039e-17	DOWN
ENSG00000128849	CGNL1	1.79794	1.79794	3.47724	4.43144e-24	5.07276e-21	UP
ENSG00000164283	ESM1	-1.79771	1.79771	3.47668	1.22346e-17	6.60621e-15	DOWN
ENSG00000167553	TUBA1C	-1.79719	1.79719	3.47543	1.97633e-26	2.97677e-23	DOWN
ENSG00000260231	KDM7A-DT	1.79116	1.79116	3.46093	2.41845e-16	1.06479e-13	UP
ENSG00000184292	TACSTD2	1.77257	1.77257	3.41662	2.96591e-06	0.000198778	UP
ENSG00000213626	LBH	1.77117	1.77117	3.41332	1.64975e-16	7.49404e-14	UP
ENSG00000250508	LINC02701	1.76507	1.76507	3.3989	9.18477e-06	0.000527811	UP
ENSG00000149300	C11orf52	1.76462	1.76462	3.39785	2.97763e-05	0.00139466	UP
ENSG00000150054	MPP7	1.76325	1.76325	3.39462	5.8714e-16	2.30175e-13	UP
ENSG00000133110	POSTN	-1.76154	1.76154	3.39059	3.7677e-19	2.56724e-16	DOWN
ENSG00000198743	SLC5A3	1.75577	1.75577	3.37707	4.0641e-26	5.81532e-23	UP
ENSG00000173641	HSPB7	-1.75416	1.75416	3.3733	1.25571e-17	6.65482e-15	DOWN
ENSG00000184995	IFNE	-1.75392	1.75392	3.37275	0.000257831	0.00851051	DOWN
ENSG00000153002	CPB1	1.75157	1.75157	3.36724	5.95412e-12	1.4817e-09	UP
ENSG00000136244	IL6	-1.7499	1.7499	3.36335	5.6468e-08	6.3125e-06	DOWN
ENSG00000156427	FGF18	1.73984	1.73984	3.33999	2.51395e-05	0.00121676	UP
ENSG00000100302	RASD2	-1.732	1.732	3.32187	1.59725e-07	1.53906e-05	DOWN
ENSG00000187634	SAMD11	-1.7312	1.7312	3.32003	5.42284e-09	7.4254e-07	DOWN
ENSG00000169297	NR0B1	1.72518	1.72518	3.30622	4.96148e-10	8.45165e-08	UP
ENSG00000105655	ISYNA1	1.72426	1.72426	3.30412	1.83116e-20	1.49726e-17	UP
ENSG00000223496	EXOSC6	-1.71462	1.71462	3.2821	4.80111e-06	0.000302639	DOWN
ENSG00000073849	ST6GAL1	1.71388	1.71388	3.28041	2.39656e-18	1.45925e-15	UP
ENSG00000072041	SLC6A15	1.71172	1.71172	3.27551	2.16105e-15	7.63516e-13	UP
ENSG00000178700	DHFR2	1.70103	1.70103	3.25133	9.04976e-11	1.78611e-08	UP
ENSG00000126698	DNAJC8	-1.69817	1.69817	3.24488	2.87154e-18	1.6771e-15	DOWN
ENSG00000174669	SLC29A2	1.68352	1.68352	3.21211	5.22692e-07	4.4519e-05	UP
ENSG00000183615	FAM167B	1.67945	1.67945	3.20306	2.34145e-11	5.12632e-09	UP
ENSG00000196611	MMP1	1.67402	1.67402	3.19102	1.15694e-20	1.00331e-17	UP
ENSG00000131069	ACSS2	1.67175	1.67175	3.18601	1.05491e-17	5.80567e-15	UP
ENSG00000267858	MZF1-AS1	1.66944	1.66944	3.18091	1.14705e-07	1.16406e-05	UP
ENSG00000148832	PAOX	1.6604	1.6604	3.16105	0.0010621	0.0254779	UP
ENSG00000114279	FGF12	1.65062	1.65062	3.13968	1.30243e-11	3.05515e-09	UP
ENSG00000179195	ZNF664	-1.64764	1.64764	3.13321	0.000999233	0.0242336	DOWN
ENSG00000123689	G0S2	1.64502	1.64502	3.12753	1.6468e-06	0.000120225	UP
ENSG00000214717	ZBED1	1.64462	1.64462	3.12665	5.77444e-15	1.92154e-12	UP
ENSG00000182585	EPGN	-1.64348	1.64348	3.12418	5.23783e-10	8.8696e-08	DOWN
ENSG00000101255	TRIB3	1.63801	1.63801	3.11236	2.95027e-13	8.88744e-11	UP
ENSG00000182575	NXPH3	1.63209	1.63209	3.09961	6.58444e-06	0.000400922	UP
ENSG00000119729	RHOQ	1.62875	1.62875	3.09244	0.000141401	0.00531052	UP
ENSG00000253485	PCDHGA5	-1.62652	1.62652	3.08768	0.00130764	0.029866	DOWN
ENSG00000173198	CYSLTR1	-1.62511	1.62511	3.08466	5.47912e-07	4.62541e-05	DOWN
ENSG00000171867	PRNP	1.62127	1.62127	3.07645	6.48189e-05	0.00272792	UP
ENSG00000101187	SLCO4A1	1.61711	1.61711	3.0676	7.56879e-11	1.52538e-08	UP
ENSG00000100739	BDKRB1	-1.61614	1.61614	3.06554	1.60616e-06	0.000117859	DOWN
ENSG00000170525	PFKFB3	1.6059	1.6059	3.04386	5.65774e-18	3.17477e-15	UP
ENSG00000167508	MVD	1.60214	1.60214	3.03594	1.31383e-20	1.10586e-17	UP
ENSG00000147224	PRPS1	-1.59439	1.59439	3.01966	2.65977e-16	1.13608e-13	DOWN
ENSG00000138135	CH25H	-1.59156	1.59156	3.01375	0.000169436	0.00613013	DOWN
ENSG00000115758	ODC1	-1.58398	1.58398	2.99796	3.19294e-16	1.28698e-13	DOWN
ENSG00000156049	GNA14	1.57908	1.57908	2.98779	5.29839e-11	1.09876e-08	UP
ENSG00000088836	SLC4A11	1.57711	1.57711	2.98371	4.0971e-08	4.747e-06	UP
ENSG00000101098	RIMS4	1.57491	1.57491	2.97916	3.98549e-12	1.00935e-09	UP
ENSG00000234964	FABP5P7	-1.56674	1.56674	2.96235	1.46192e-12	3.91002e-10	DOWN
ENSG00000135914	HTR2B	1.56541	1.56541	2.95961	2.93162e-11	6.35584e-09	UP
ENSG00000279672	AP006621.5	1.56367	1.56367	2.95604	0.000319055	0.0100818	UP
ENSG00000131386	GALNT15	1.55496	1.55496	2.93826	2.47703e-18	1.47683e-15	UP
ENSG00000072310	SREBF1	1.55363	1.55363	2.93555	1.67425e-19	1.19785e-16	UP
ENSG00000173801	JUP	1.54842	1.54842	2.92497	4.3976e-13	1.29142e-10	UP
ENSG00000180638	SLC47A2	1.53831	1.53831	2.90454	1.00849e-08	1.30592e-06	UP
ENSG00000116661	FBXO2	1.5364	1.5364	2.9007	1.74212e-06	0.000125899	UP
ENSG00000175130	MARCKSL1	1.53598	1.53598	2.89986	5.82678e-16	2.30175e-13	UP
ENSG00000158882	TOMM40L	-1.53326	1.53326	2.89439	2.25169e-10	4.10439e-08	DOWN
ENSG00000101188	NTSR1	-1.52962	1.52962	2.8871	1.0661e-08	1.36814e-06	DOWN
ENSG00000011201	ANOS1	-1.52669	1.52669	2.88124	3.48289e-07	3.14427e-05	DOWN
ENSG00000146197	SCUBE3	-1.52486	1.52486	2.87758	2.44063e-10	4.39283e-08	DOWN
ENSG00000137267	TUBB2A	-1.5127	1.5127	2.85344	1.9793e-17	1.01149e-14	DOWN
ENSG00000178977	LINC00324	1.51168	1.51168	2.85141	0.000405737	0.0121585	UP
ENSG00000226012	AP001434.1	1.50928	1.50928	2.84669	0.00261204	0.0494166	UP
ENSG00000103485	QPRT	1.50221	1.50221	2.83277	4.36611e-09	6.0655e-07	UP
ENSG00000143867	OSR1	-1.48951	1.48951	2.80794	1.29023e-15	4.73384e-13	DOWN
ENSG00000127589	TUBBP1	-1.487	1.487	2.80306	1.41541e-18	9.00141e-16	DOWN
ENSG00000187193	MT1X	-1.48369	1.48369	2.79664	1.18178e-09	1.8481e-07	DOWN
ENSG00000137193	PIM1	1.47965	1.47965	2.78881	3.91625e-08	4.5559e-06	UP
ENSG00000241489	AC244197.3	-1.47611	1.47611	2.78197	0.000962477	0.0235219	DOWN
ENSG00000183723	CMTM4	1.47005	1.47005	2.77032	3.03154e-11	6.52305e-09	UP
ENSG00000149809	TM7SF2	1.46761	1.46761	2.76564	5.00619e-09	6.88784e-07	UP
ENSG00000166349	RAG1	1.46604	1.46604	2.76263	1.05285e-07	1.09109e-05	UP
ENSG00000180875	GREM2	-1.45957	1.45957	2.75027	4.51666e-12	1.13384e-09	DOWN
ENSG00000121769	FABP3	1.45191	1.45191	2.7357	3.57406e-11	7.63301e-09	UP
ENSG00000128510	CPA4	-1.45157	1.45157	2.73506	2.59738e-13	7.99266e-11	DOWN
ENSG00000125375	DMAC2L	1.45148	1.45148	2.73488	6.69566e-08	7.36986e-06	UP
ENSG00000267952	AC008878.1	1.4405	1.4405	2.71415	1.21835e-07	1.22339e-05	UP
ENSG00000110931	CAMKK2	-1.43976	1.43976	2.71276	4.96598e-14	1.56172e-11	DOWN
ENSG00000254806	SYS1-DBNDD2	1.43049	1.43049	2.69539	0.000498203	0.0142864	UP
ENSG00000144583	MARCHF4	-1.41879	1.41879	2.67361	5.5082e-09	7.50636e-07	DOWN
ENSG00000172061	LRRC15	-1.4185	1.4185	2.67308	2.28876e-09	3.36383e-07	DOWN
ENSG00000170962	PDGFD	1.41817	1.41817	2.67246	2.10005e-16	9.3905e-14	UP
ENSG00000130513	GDF15	1.41764	1.41764	2.67148	3.13529e-17	1.547e-14	UP
ENSG00000002933	TMEM176A	1.41023	1.41023	2.6578	1.12977e-06	8.69135e-05	UP
ENSG00000064687	ABCA7	1.40773	1.40773	2.65319	2.61081e-16	1.13206e-13	UP
ENSG00000144063	MALL	-1.40297	1.40297	2.64445	9.53064e-16	3.58879e-13	DOWN
ENSG00000204789	ZNF204P	1.40155	1.40155	2.64186	0.000771343	0.019881	UP
ENSG00000160285	LSS	1.39589	1.39589	2.63151	5.35454e-15	1.80278e-12	UP
ENSG00000114251	WNT5A	-1.38938	1.38938	2.61966	9.3123e-16	3.55333e-13	DOWN
ENSG00000278828	H3C10	1.38787	1.38787	2.61693	0.000875061	0.0217761	UP
ENSG00000067064	IDI1	1.38691	1.38691	2.61518	7.24426e-10	1.19147e-07	UP
ENSG00000166925	TSC22D4	1.38606	1.38606	2.61364	3.28706e-15	1.13336e-12	UP
ENSG00000270607	AC009549.1	-1.38545	1.38545	2.61254	3.96405e-07	3.52702e-05	DOWN
ENSG00000268575	AL031282.2	1.38486	1.38486	2.61146	0.00153831	0.0335032	UP
ENSG00000171345	KRT19	-1.38106	1.38106	2.60459	9.90322e-08	1.04195e-05	DOWN
ENSG00000278934	AC117489.1	-1.38103	1.38103	2.60454	9.00371e-05	0.00366006	DOWN
ENSG00000256940	PPP1R14B-AS1	-1.37898	1.37898	2.60084	1.58194e-06	0.000116381	DOWN
ENSG00000203805	PLPP4	-1.37783	1.37783	2.59878	2.96323e-08	3.5334e-06	DOWN
ENSG00000258667	HIF1A-AS3	-1.37501	1.37501	2.5937	0.00137377	0.0307949	DOWN
ENSG00000277639	AC007906.2	1.37205	1.37205	2.58838	4.53162e-06	0.000288191	UP
ENSG00000159387	IRX6	1.37056	1.37056	2.58572	1.72125e-06	0.000124706	UP
ENSG00000213406	ANXA2P1	-1.3649	1.3649	2.57559	0.000786678	0.020137	DOWN
ENSG00000185697	MYBL1	-1.36295	1.36295	2.57211	2.98852e-12	7.77505e-10	DOWN
ENSG00000160999	SH2B2	1.36294	1.36294	2.57209	1.7048e-05	0.000887054	UP
ENSG00000196517	SLC6A9	1.36196	1.36196	2.57034	1.48668e-07	1.44276e-05	UP
ENSG00000182667	NTM	-1.36044	1.36044	2.56764	1.04018e-10	2.02502e-08	DOWN
ENSG00000034971	MYOC	1.35918	1.35918	2.56538	0.000351208	0.0107611	UP
ENSG00000282304	AC140479.4	-1.35844	1.35844	2.56408	1.09764e-07	1.12186e-05	DOWN
ENSG00000007933	FMO3	1.35721	1.35721	2.56189	1.68594e-05	0.000880444	UP
ENSG00000186480	INSIG1	1.35689	1.35689	2.56132	1.56784e-15	5.60856e-13	UP
ENSG00000188229	TUBB4B	-1.35298	1.35298	2.5544	3.02936e-16	1.23849e-13	DOWN
ENSG00000130787	HIP1R	1.35294	1.35294	2.55432	6.0277e-15	1.98277e-12	UP
ENSG00000164687	FABP5	-1.35232	1.35232	2.55322	2.43553e-08	2.92857e-06	DOWN
ENSG00000130522	JUND	1.35092	1.35092	2.55076	2.86515e-16	1.20581e-13	UP
ENSG00000135932	CAB39	-1.34629	1.34629	2.54258	2.75151e-13	8.37687e-11	DOWN
ENSG00000105825	TFPI2	-1.34469	1.34469	2.53976	9.18619e-09	1.19496e-06	DOWN
ENSG00000129946	SHC2	1.34275	1.34275	2.53635	1.12266e-06	8.65992e-05	UP
ENSG00000163739	CXCL1	-1.33826	1.33826	2.52845	9.0407e-08	9.65398e-06	DOWN
ENSG00000261625	AP003071.4	1.33076	1.33076	2.51535	1.85594e-05	0.000956996	UP
ENSG00000017483	SLC38A5	-1.32852	1.32852	2.51145	1.56511e-09	2.36986e-07	DOWN
ENSG00000285106	AC016831.6	1.32587	1.32587	2.50684	7.32998e-06	0.000438848	UP
ENSG00000165244	ZNF367	-1.32353	1.32353	2.50277	0.000884385	0.021947	DOWN
ENSG00000164056	SPRY1	1.31981	1.31981	2.49634	8.64182e-06	0.00050369	UP
ENSG00000198805	PNP	-1.31943	1.31943	2.49568	1.41339e-07	1.38998e-05	DOWN
ENSG00000274419	TBC1D3D	1.3193	1.3193	2.49545	5.91989e-05	0.00253996	UP
ENSG00000163347	CLDN1	-1.31845	1.31845	2.49397	6.00266e-05	0.00256777	DOWN
ENSG00000167460	TPM4	-1.31826	1.31826	2.49365	2.22758e-10	4.08646e-08	DOWN
ENSG00000136048	DRAM1	1.31658	1.31658	2.49075	4.99199e-15	1.70072e-12	UP
ENSG00000228221	LINC00578	1.31159	1.31159	2.48216	1.54806e-06	0.000114476	UP
ENSG00000159164	SV2A	1.31122	1.31122	2.48151	1.52158e-09	2.31738e-07	UP
ENSG00000157111	TMEM171	1.306	1.306	2.47255	7.85747e-12	1.88962e-09	UP
ENSG00000260549	MT1L	-1.30538	1.30538	2.4715	6.92059e-07	5.59473e-05	DOWN
ENSG00000253958	CLDN23	1.3047	1.3047	2.47033	2.33389e-07	2.19708e-05	UP
ENSG00000168872	DDX19A	1.30161	1.30161	2.46504	2.8231e-06	0.000190098	UP
ENSG00000185862	EVI2B	1.30067	1.30067	2.46344	1.82652e-06	0.000130175	UP
ENSG00000006459	KDM7A	1.29973	1.29973	2.46182	1.69487e-11	3.91159e-09	UP
ENSG00000131634	TMEM204	1.29699	1.29699	2.45715	2.03452e-05	0.00103502	UP
ENSG00000167772	ANGPTL4	-1.29516	1.29516	2.45404	5.73088e-06	0.000352643	DOWN
ENSG00000165312	OTUD1	1.29267	1.29267	2.4498	2.77156e-06	0.000187341	UP
ENSG00000287415	AC099541.2	1.28759	1.28759	2.4412	0.000336903	0.0104587	UP
ENSG00000172893	DHCR7	1.28709	1.28709	2.44035	1.35528e-12	3.65899e-10	UP
ENSG00000161249	DMKN	1.28544	1.28544	2.43756	7.84146e-10	1.28232e-07	UP
ENSG00000186301	MST1P2	1.27658	1.27658	2.42265	0.00202949	0.0409014	UP
ENSG00000149968	MMP3	-1.27539	1.27539	2.42064	1.39865e-14	4.54848e-12	DOWN
ENSG00000272711	AC019069.1	-1.27132	1.27132	2.41383	2.04343e-05	0.00103502	DOWN
ENSG00000136040	PLXNC1	1.27107	1.27107	2.41341	1.22078e-05	0.000666722	UP
ENSG00000188060	RAB42	1.26864	1.26864	2.40935	7.5771e-07	6.05703e-05	UP
ENSG00000134245	WNT2B	1.26497	1.26497	2.40322	3.01001e-05	0.00140523	UP
ENSG00000129596	CDO1	1.26171	1.26171	2.39779	5.69888e-10	9.56166e-08	UP
ENSG00000185432	METTL7A	-1.26151	1.26151	2.39747	2.4136e-06	0.000165641	DOWN
ENSG00000114120	SLC25A36	-1.25875	1.25875	2.39288	2.37301e-10	4.29815e-08	DOWN
ENSG00000171488	LRRC8C	1.25781	1.25781	2.39133	4.9413e-07	4.24655e-05	UP
ENSG00000197757	HOXC6	1.25696	1.25696	2.38992	0.00133805	0.0303665	UP
ENSG00000214222	TUBBP2	-1.25672	1.25672	2.38952	6.03498e-11	1.22489e-08	DOWN
ENSG00000113916	BCL6	1.25618	1.25618	2.38862	1.34185e-12	3.65724e-10	UP
ENSG00000081181	ARG2	1.25161	1.25161	2.38106	2.24614e-05	0.00111792	UP
ENSG00000284968	AC093827.4	1.2485	1.2485	2.37594	0.00161526	0.0347893	UP
ENSG00000278727	AC000403.1	-1.24469	1.24469	2.36968	0.000613305	0.0168118	DOWN
ENSG00000224660	SH3BP5-AS1	1.24018	1.24018	2.36227	0.000944595	0.0232237	UP
ENSG00000198624	CCDC69	1.23945	1.23945	2.36109	1.02902e-06	8.00231e-05	UP
ENSG00000049130	KITLG	-1.23944	1.23944	2.36107	7.03732e-12	1.73616e-09	DOWN
ENSG00000189056	RELN	-1.23702	1.23702	2.35711	5.68024e-09	7.70413e-07	DOWN
ENSG00000144891	AGTR1	1.23273	1.23273	2.35011	2.62861e-07	2.42663e-05	UP
ENSG00000239474	KLHL41	1.22918	1.22918	2.34434	0.000729845	0.0191802	UP
ENSG00000274750	H3C6	1.22783	1.22783	2.34214	0.00125863	0.0290714	UP
ENSG00000196139	AKR1C3	1.22631	1.22631	2.33968	4.42235e-13	1.29142e-10	UP
ENSG00000112320	SOBP	1.22359	1.22359	2.33527	2.97228e-09	4.2744e-07	UP
ENSG00000164211	STARD4	1.22291	1.22291	2.33417	1.58549e-10	2.97389e-08	UP
ENSG00000127824	TUBA4A	-1.21998	1.21998	2.32943	2.78017e-10	4.91129e-08	DOWN
ENSG00000286811	AL353138.1	1.21709	1.21709	2.32477	0.000512064	0.0146396	UP
ENSG00000243927	MRPS6	1.21626	1.21626	2.32344	5.51563e-13	1.57846e-10	UP
ENSG00000129757	CDKN1C	1.21527	1.21527	2.32185	7.46111e-05	0.00308558	UP
ENSG00000127241	MASP1	1.21332	1.21332	2.3187	7.21924e-09	9.69954e-07	UP
ENSG00000004846	ABCB5	1.21176	1.21176	2.3162	0.000218491	0.00757912	UP
ENSG00000151617	EDNRA	-1.20997	1.20997	2.31332	0.000861819	0.021559	DOWN
ENSG00000254682	AP002387.1	1.20955	1.20955	2.31265	0.00132655	0.0301775	UP
ENSG00000184227	ACOT1	1.20884	1.20884	2.31151	2.50317e-10	4.47723e-08	UP
ENSG00000170458	CD14	1.20826	1.20826	2.31059	1.15514e-07	1.16812e-05	UP
ENSG00000128050	PAICS	-1.20792	1.20792	2.31004	1.26716e-06	9.61895e-05	DOWN
ENSG00000184451	CCR10	1.2074	1.2074	2.3092	0.00109868	0.0262673	UP
ENSG00000181072	CHRM2	-1.20549	1.20549	2.30615	1.21374e-05	0.00066542	DOWN
ENSG00000154734	ADAMTS1	-1.20352	1.20352	2.30301	6.76404e-13	1.91657e-10	DOWN
ENSG00000072954	TMEM38A	1.20097	1.20097	2.29894	8.26518e-06	0.000484699	UP
ENSG00000063180	CA11	1.20072	1.20072	2.29855	9.6199e-06	0.000549505	UP
ENSG00000164080	RAD54L2	1.20046	1.20046	2.29812	1.10669e-07	1.1271e-05	UP
ENSG00000145526	CDH18	-1.19862	1.19862	2.29519	1.78186e-06	0.000128123	DOWN
ENSG00000108602	ALDH3A1	1.19846	1.19846	2.29494	4.44022e-06	0.000283639	UP
ENSG00000155090	KLF10	-1.19709	1.19709	2.29277	1.58993e-10	2.97389e-08	DOWN
ENSG00000133119	RFC3	-1.19371	1.19371	2.2874	0.00069212	0.0184595	DOWN
ENSG00000104783	KCNN4	-1.1917	1.1917	2.28421	2.36875e-07	2.21532e-05	DOWN
ENSG00000275342	PRAG1	-1.18933	1.18933	2.28047	2.8391e-05	0.00134519	DOWN
ENSG00000225855	RUSC1-AS1	1.18846	1.18846	2.2791	0.000173336	0.00624751	UP
ENSG00000128342	LIF	-1.18746	1.18746	2.27752	2.33676e-12	6.19197e-10	DOWN
ENSG00000145022	TCTA	-1.18597	1.18597	2.27517	3.92957e-11	8.26886e-09	DOWN
ENSG00000111684	LPCAT3	1.18563	1.18563	2.27463	2.34659e-11	5.12632e-09	UP
ENSG00000040275	SPDL1	-1.18417	1.18417	2.27233	1.97642e-06	0.000139313	DOWN
ENSG00000269388	AC018755.3	1.17547	1.17547	2.25866	0.0010273	0.0247677	UP
ENSG00000148842	CNNM2	1.17487	1.17487	2.25772	1.58081e-06	0.000116381	UP
ENSG00000112139	MDGA1	1.17478	1.17478	2.25758	1.97477e-11	4.41516e-09	UP
ENSG00000052802	MSMO1	1.17382	1.17382	2.25609	1.24392e-11	2.94201e-09	UP
ENSG00000016391	CHDH	1.1718	1.1718	2.25292	2.22683e-09	3.30194e-07	UP
ENSG00000145555	MYO10	1.1708	1.1708	2.25137	1.26944e-12	3.49317e-10	UP
ENSG00000134986	NREP	-1.16752	1.16752	2.24626	2.51862e-09	3.65877e-07	DOWN
ENSG00000158483	FAM86C1P	-1.16562	1.16562	2.2433	0.000225611	0.00775096	DOWN
ENSG00000070614	NDST1	-1.16465	1.16465	2.24178	7.59581e-13	2.13115e-10	DOWN
ENSG00000173114	LRRN3	1.16397	1.16397	2.24073	0.000224367	0.00772674	UP
ENSG00000101194	SLC17A9	-1.16397	1.16397	2.24073	4.21048e-07	3.69618e-05	DOWN
ENSG00000279833	AL031846.2	1.16106	1.16106	2.23621	0.000797028	0.0203111	UP
ENSG00000184481	FOXO4	1.16029	1.16029	2.23502	6.12639e-05	0.00261289	UP
ENSG00000162073	PAQR4	-1.16015	1.16015	2.2348	1.45297e-05	0.000771447	DOWN
ENSG00000179104	TMTC2	1.15842	1.15842	2.23213	1.03469e-05	0.000585596	UP
ENSG00000165029	ABCA1	1.15772	1.15772	2.23104	3.79573e-11	8.04638e-09	UP
ENSG00000261040	WFDC21P	1.1563	1.1563	2.22886	1.26797e-08	1.59152e-06	UP
ENSG00000176928	GCNT4	1.15554	1.15554	2.22767	1.18364e-05	0.000651413	UP
ENSG00000260461	AL133355.1	1.15549	1.15549	2.2276	0.00213094	0.04243	UP
ENSG00000170396	ZNF804A	-1.15532	1.15532	2.22734	0.000848352	0.0212779	DOWN
ENSG00000007168	PAFAH1B1	-1.15378	1.15378	2.22496	7.28725e-12	1.78245e-09	DOWN
ENSG00000160447	PKN3	1.15357	1.15357	2.22463	2.99713e-09	4.28859e-07	UP
ENSG00000258311	AC009779.3	-1.15176	1.15176	2.22185	0.000957557	0.0234618	DOWN
ENSG00000046653	GPM6B	-1.15013	1.15013	2.21933	4.82147e-07	4.18123e-05	DOWN
ENSG00000056998	GYG2	1.1491	1.1491	2.21776	2.31978e-05	0.00114068	UP
ENSG00000085662	AKR1B1	1.14742	1.14742	2.21518	8.45286e-12	2.01587e-09	UP
ENSG00000166106	ADAMTS15	-1.1452	1.1452	2.21177	4.13686e-06	0.000264851	DOWN
ENSG00000147119	CHST7	1.14494	1.14494	2.21137	6.83683e-08	7.49641e-06	UP
ENSG00000161960	EIF4A1	-1.14279	1.14279	2.20807	7.76581e-11	1.55414e-08	DOWN
ENSG00000102230	PCYT1B	1.14164	1.14164	2.20632	0.000866045	0.0216081	UP
ENSG00000081059	TCF7	-1.14039	1.14039	2.2044	2.69184e-07	2.46907e-05	DOWN
ENSG00000183570	PCBP3	1.13902	1.13902	2.20232	2.44048e-05	0.00118778	UP
ENSG00000135821	GLUL	1.1371	1.1371	2.19939	3.37483e-09	4.75768e-07	UP
ENSG00000003249	DBNDD1	1.13667	1.13667	2.19873	0.000147474	0.00547395	UP
ENSG00000176974	SHMT1	1.13547	1.13547	2.1969	6.08499e-08	6.77588e-06	UP
ENSG00000148677	ANKRD1	-1.13487	1.13487	2.19598	3.7275e-05	0.00168787	DOWN
ENSG00000120437	ACAT2	1.13486	1.13486	2.19597	5.77615e-11	1.18073e-08	UP
ENSG00000163485	ADORA1	1.13211	1.13211	2.19179	3.90984e-05	0.00175655	UP
ENSG00000070404	FSTL3	-1.12869	1.12869	2.18661	1.30227e-06	9.80746e-05	DOWN
ENSG00000118898	PPL	1.12807	1.12807	2.18566	1.82188e-11	4.13797e-09	UP
ENSG00000235385	LINC02154	1.12695	1.12695	2.18397	1.712e-06	0.00012435	UP
ENSG00000143127	ITGA10	1.12656	1.12656	2.18338	7.41386e-12	1.79805e-09	UP
ENSG00000130312	MRPL34	1.12599	1.12599	2.18252	0.00169776	0.0360622	UP
ENSG00000273151	AC073957.3	1.12309	1.12309	2.17813	0.000113673	0.00449322	UP
ENSG00000125657	TNFSF9	1.11948	1.11948	2.17269	1.14317e-06	8.77085e-05	UP
ENSG00000162692	VCAM1	-1.11816	1.11816	2.1707	1.84599e-11	4.15974e-09	DOWN
ENSG00000196739	COL27A1	1.11749	1.11749	2.16969	1.57474e-09	2.3719e-07	UP
ENSG00000116044	NFE2L2	1.1152	1.1152	2.16625	4.04865e-05	0.00180756	UP
ENSG00000133069	TMCC2	1.11337	1.11337	2.1635	0.000245623	0.00820213	UP
ENSG00000233937	CTC-338M12.4	1.11249	1.11249	2.16219	0.000274182	0.00894946	UP
ENSG00000126368	NR1D1	1.11226	1.11226	2.16184	2.1041e-10	3.88484e-08	UP
ENSG00000065320	NTN1	1.11202	1.11202	2.16148	1.32948e-09	2.06777e-07	UP
ENSG00000196358	NTNG2	1.11031	1.11031	2.15892	2.90154e-10	5.09425e-08	UP
ENSG00000134198	TSPAN2	-1.10614	1.10614	2.15269	3.00963e-05	0.00140523	DOWN
ENSG00000138646	HERC5	1.10587	1.10587	2.15228	0.000338055	0.0104815	UP
ENSG00000215817	ZC3H11B	1.10051	1.10051	2.1443	0.00023283	0.00791345	UP
ENSG00000076716	GPC4	-1.10004	1.10004	2.1436	1.94669e-06	0.000137897	DOWN
ENSG00000135378	PRRG4	1.09316	1.09316	2.13341	7.41165e-07	5.95805e-05	UP
ENSG00000125864	BFSP1	1.0911	1.0911	2.13036	0.000485302	0.0139722	UP
ENSG00000185924	RTN4RL1	1.09022	1.09022	2.12907	6.13993e-07	5.09359e-05	UP
ENSG00000066248	NGEF	-1.08643	1.08643	2.12348	0.000139619	0.00526431	DOWN
ENSG00000144158	SNRPA1P1	-1.08494	1.08494	2.12128	0.000802938	0.0204253	DOWN
ENSG00000151093	OXSM	-1.08356	1.08356	2.11926	0.00040921	0.012237	DOWN
ENSG00000123983	ACSL3	1.08067	1.08067	2.11501	4.55921e-10	7.8129e-08	UP
ENSG00000138650	PCDH10	-1.07969	1.07969	2.11358	8.72741e-06	0.000506614	DOWN
ENSG00000170873	MTSS1	1.07747	1.07747	2.11034	1.55564e-08	1.93562e-06	UP
ENSG00000118939	UCHL3	-1.07545	1.07545	2.10739	0.000109893	0.00437401	DOWN
ENSG00000117394	SLC2A1	1.07353	1.07353	2.10458	9.67512e-06	0.000551146	UP
ENSG00000146678	IGFBP1	-1.07348	1.07348	2.10451	0.000341045	0.0105514	DOWN
ENSG00000067177	PHKA1	1.07046	1.07046	2.1001	3.68366e-07	3.29435e-05	UP
ENSG00000174600	CMKLR1	-1.07032	1.07032	2.09989	7.85349e-08	8.5133e-06	DOWN
ENSG00000172935	MRGPRF	1.06825	1.06825	2.09689	1.11696e-10	2.14531e-08	UP
ENSG00000139874	SSTR1	-1.06569	1.06569	2.09317	3.60305e-06	0.000237039	DOWN
ENSG00000057019	DCBLD2	-1.06507	1.06507	2.09228	5.19239e-11	1.08464e-08	DOWN
ENSG00000235501	AC105942.1	1.06296	1.06296	2.08922	0.000119332	0.00467814	UP
ENSG00000118503	TNFAIP3	-1.06251	1.06251	2.08857	4.61174e-09	6.37578e-07	DOWN
ENSG00000196793	ZNF239	-1.06177	1.06177	2.08749	0.00118255	0.0277622	DOWN
ENSG00000124249	KCNK15	1.05985	1.05985	2.08472	3.94957e-10	6.80896e-08	UP
ENSG00000244694	PTCHD4	1.05985	1.05985	2.08471	3.50744e-07	3.15647e-05	UP
ENSG00000004660	CAMKK1	-1.05943	1.05943	2.08411	2.44713e-07	2.2664e-05	DOWN
ENSG00000154258	ABCA9	1.05917	1.05917	2.08374	4.37321e-05	0.00193734	UP
ENSG00000117877	POLR1G	1.05906	1.05906	2.08357	0.000399374	0.0120055	UP
ENSG00000159167	STC1	-1.05756	1.05756	2.08141	0.00201653	0.0406976	DOWN
ENSG00000189058	APOD	1.05696	1.05696	2.08055	0.000168878	0.0061219	UP
ENSG00000171617	ENC1	-1.05601	1.05601	2.07918	6.8544e-10	1.14046e-07	DOWN
ENSG00000163823	CCR1	-1.05597	1.05597	2.07912	0.000518684	0.0147845	DOWN
ENSG00000162496	DHRS3	1.05583	1.05583	2.07892	4.75096e-07	4.14521e-05	UP
ENSG00000259207	ITGB3	-1.05567	1.05567	2.07868	3.73123e-10	6.47153e-08	DOWN
ENSG00000168994	PXDC1	-1.05445	1.05445	2.07692	0.000173122	0.00624751	DOWN
ENSG00000100335	MIEF1	-1.05313	1.05313	2.07503	2.59212e-08	3.10382e-06	DOWN
ENSG00000157654	PALM2AKAP2	1.05302	1.05302	2.07488	1.73794e-07	1.66343e-05	UP
ENSG00000107518	ATRNL1	1.05203	1.05203	2.07344	1.90942e-08	2.34522e-06	UP
ENSG00000198835	GJC2	1.05174	1.05174	2.07302	0.000180426	0.0064543	UP
ENSG00000211445	GPX3	1.05064	1.05064	2.07145	4.81693e-08	5.44865e-06	UP
ENSG00000198830	HMGN2	-1.05027	1.05027	2.07092	1.52637e-06	0.000113459	DOWN
ENSG00000116120	FARSB	-1.04978	1.04978	2.07021	1.16819e-07	1.17716e-05	DOWN
ENSG00000173727	AP000769.1	1.04968	1.04968	2.07007	0.00011957	0.00468106	UP
ENSG00000185950	IRS2	1.04045	1.04045	2.05687	5.71334e-10	9.56166e-08	UP
ENSG00000169499	PLEKHA2	-1.03675	1.03675	2.0516	7.19679e-07	5.80163e-05	DOWN
ENSG00000108932	SLC16A6	-1.03622	1.03622	2.05084	5.88517e-07	4.92461e-05	DOWN
ENSG00000155760	FZD7	1.03607	1.03607	2.05063	1.01276e-09	1.63746e-07	UP
ENSG00000044574	HSPA5	-1.03417	1.03417	2.04794	5.7279e-11	1.17929e-08	DOWN
ENSG00000198768	APCDD1L	-1.03391	1.03391	2.04756	9.14095e-09	1.1945e-06	DOWN
ENSG00000108774	RAB5C	1.03198	1.03198	2.04483	1.25029e-07	1.24672e-05	UP
ENSG00000256663	AC112777.1	-1.02874	1.02874	2.04024	0.00141936	0.0315603	DOWN
ENSG00000134324	LPIN1	1.02849	1.02849	2.03989	1.12828e-09	1.78393e-07	UP
ENSG00000177311	ZBTB38	1.02794	1.02794	2.03911	3.01964e-09	4.2993e-07	UP
ENSG00000120594	PLXDC2	1.02772	1.02772	2.0388	1.52236e-09	2.31738e-07	UP
ENSG00000142627	EPHA2	1.02722	1.02722	2.03809	1.08765e-09	1.72924e-07	UP
ENSG00000196730	DAPK1	1.02454	1.02454	2.03431	1.0318e-09	1.65888e-07	UP
ENSG00000120709	FAM53C	1.02403	1.02403	2.03359	2.44584e-07	2.2664e-05	UP
ENSG00000073756	PTGS2	1.0218	1.0218	2.03045	0.000310014	0.00984259	UP
ENSG00000112972	HMGCS1	1.02119	1.02119	2.02959	8.06078e-09	1.06798e-06	UP
ENSG00000223764	LINC02593	-1.02095	1.02095	2.02925	0.000531875	0.0150854	DOWN
ENSG00000153012	LGI2	-1.02011	1.02011	2.02807	0.000464816	0.0134637	DOWN
ENSG00000146250	PRSS35	1.01956	1.01956	2.02731	0.000126596	0.00490248	UP
ENSG00000124151	NCOA3	1.01815	1.01815	2.02532	1.17575e-08	1.49545e-06	UP
ENSG00000099219	ERMP1	1.01131	1.01131	2.01574	9.01426e-09	1.18335e-06	UP
ENSG00000204947	ZNF425	1.0113	1.0113	2.01573	0.000143467	0.00537399	UP
ENSG00000135709	KIAA0513	1.01106	1.01106	2.01538	6.20792e-07	5.11984e-05	UP
ENSG00000128203	ASPHD2	1.01009	1.01009	2.01404	2.48384e-05	0.00120479	UP
ENSG00000181218	H2AW	1.00936	1.00936	2.01302	0.0014454	0.0319285	UP
ENSG00000172296	SPTLC3	-1.00875	1.00875	2.01217	2.29208e-09	3.36383e-07	DOWN
ENSG00000267216	ZNF8-ERVK3-1	1.00807	1.00807	2.01122	0.00141007	0.0314034	UP
ENSG00000037897	METTL1	-1.00722	1.00722	2.01004	0.000899115	0.0222253	DOWN
ENSG00000116652	DLEU2L	1.00516	1.00516	2.00717	0.00135794	0.0305756	UP
ENSG00000103174	NAGPA	1.00457	1.00457	2.00635	2.39279e-07	2.23052e-05	UP
ENSG00000174136	RGMB	-1.00407	1.00407	2.00565	1.14676e-09	1.80318e-07	DOWN
ENSG00000124766	SOX4	1.00252	1.00252	2.00349	7.79343e-09	1.04221e-06	UP
ENSG00000239672	NME1	-1.00138	1.00138	2.00191	7.88048e-09	1.04895e-06	DOWN
ENSG00000187800	PEAR1	1.00127	1.00127	2.00176	8.68335e-05	0.00355	UP
ENSG00000213888	LINC01521	1.00043	1.00043	2.0006	0.00224994	0.0442232	UP
